# Supplementary material for: The Dynamic Change in Fatty Acids during the Postharvest Process of Oolong Tea Production
Source: Molecules. 2022 Jul 4;27(13):4298. doi: 10.3390/molecules27134298 (PMC9268070; doi:10.3390/molecules27134298)
Supplement: Supplementary file 1 [file molecules-27-04298-s001.zip]

Archive with 1 entries (1 files):
- molecules-1787947-Supplementary materials.pdf
